# Supplementary material for: Generation and Reactions of ε-Carbonyl Cations via Group 13 Catalysis
Source: Molecules. 2022 May 11;27(10):3078. doi: 10.3390/molecules27103078 (PMC9146154; doi:10.3390/molecules27103078)
Supplement: Supplementary file 1 [file molecules-27-03078-s001.zip]

Archive with 1 entries (1 files):
- molecules-1686125-supplementary.pdf
